# Supplementary material for: Temporal Alignment of Dual Monitor Accelerometry Recordings
Source: Sensors (Basel). 2021 Jul 13;21(14):4777. doi: 10.3390/s21144777 (PMC8309758; doi:10.3390/s21144777)
Supplement: Supplementary file 1 [file sensors-21-04777-s001.zip]

Archive with 1 entries (1 files):
- sensors-1272594-supplementary.pdf
